# Supplementary material for: Coordination of consolidated bioprocessing technology and carbon dioxide fixation to produce malic acid directly from plant biomass in Myceliophthora thermophila
Source: Biotechnol Biofuels. 2021 Sep 23;14:186. doi: 10.1186/s13068-021-02042-5 (PMC8461902; doi:10.1186/s13068-021-02042-5)
Supplement: Supplementary file 1 — Additional file 1: Table S1. List of PCR primers used in this study. [file 13068_2021_2042_MOESM1_ESM.xlsx]

## Sheet: Sheet1
Table S1. List of PCR primers used in this study.
Name	Prime sequence (5’-3’)	Notes
Construction of expression vector
Ppdc_prk-F	TTTGCAGTTGGCTGACTTGAAGTAATCTCTGCACATTCGATATGCAACCCGATC	Cloning of Ppdc
Ppdc_prk-R	TCGTGGGGATGGTGTACACGGTGCAGACCGCCATGTCTGTTGTTGGCGATGTTTG	Cloning of Ppdc
OEprk-F	CTTGTGACCACAAACATCGCCAACAACAGACATGGCGGTCTGCACCGTGTAC	Cloning of prk
OEprk-R:	GTTTGATGATTTCAGTAACGTTAAGTGGATCTCAGGCCTTGGCGGCGGTGGC	Cloning of prk
OEcbbM-F	TCACTCACCTCCCCACATCACAGAAATCAAAAATGGACCAGTCGAGCCGGTAC	Cloning of cbbM
OEcbbM-R	CTGTTTGATGATTTCAGTAACGTTAAGTGGATCTCAGGCCGGCAGCGCCGAGCG	Cloning of cbbM
Peif-gal-F	TTGGCTGACTTGAAGTAATCTCTGCAGATCTTTAATTAACACAGCAGTTCGCACGCTCC	Cloning of Peif
Peif-gal-R	GTGAAACAACAGGCATATTGTTCTCCTCAACTGCCATCTTGTTGTTGTTGTTGTGTTG	Cloning of Peif
Gal1-F	CGCTCACCGTTACGCTCCTCAACACAACAACAACAACAAGATGGCAGTTGAGGAGAACAA	Mutating gal-2
Gal1-R	CAAACTAAAGAAAGTGGAGGCAAAGAAGACTACACCAATGACAATGG	Mutating gal-2
Gal2-F	TCCATTGTCATTGGTGTAGTCTTCTTTGCCTCCACTTTCTTTAGTT	Mutating gal-2
Gal2-R	TCAAGCTGTTTGATGATTTCAGTAACGTTAAGTGGATCTTATTCTAGCATGGCCTTGT	Mutating gal-2
Construction of sgRNA expressing plasmids
U6p-F	AGGATCGGTGGAGTGAAGTTCGGAA	Cloning of U6 promotor
U6p-pck-R	CTAGCTCTAAAACGTCTCGTATACGAGTGCATCGAGGAAAGAAAGAAAAGAAG	Cloning of U6 promotor
U6p-ldh-R	TATTTCTAGCTCTAAAACTGACATCTGCTGCGTTTGGCGAGGAAAGAAAGAAAAGAAG	Cloning of U6 promotor
U6p-pdc-R	CTCTAAAACTTTGTGCGGGCATACCCGTCGAGGAAAGAAAGAAAAGAAG	Cloning of U6 promotor
U6p-pho-R	CTCTAAAACGTCATGTATGCCAGCGGCGCGAGGAAAGAAAGAAAAGAAG	Cloning of U6 promotor
g-pck-F	TCTTTCTTTCCTCGATGCACTCGTATACGAGACGTTTTAGAGCTAGAAATAG	pck-gRNA5’
g-ldh-F	TTTTCTTTCTTTCCTCGCCAAACGCAGCAGATGTCAGTTTTAGAGCTAGAAATAGC	ldh-gRNA5’
g-pdc-F	TCTTTCCTCGACGGGTATGCCCGCACAAAGTTTTAGAGCTAGAAATAGCA	pdc-gRNA5’
g-pho-F	TCTTTCCTCGCGCCGCTGGCATACATGACGTTTTAGAGCTAGAAATAGCA	Pho13-gRNA5’
gRNA-R	AAAAAGCACCGACTCGGTGCCACTT	gRNA3’
Donor DNA construction
Dpck1-5’-F	GTGGAGATGTGGAGTGGGCGCTTACACAGTACACGAGGACTTGCTCGAGTTTTGTCGCATTCG	pck-upstream
Dpck1-5’-R	CAAAAAATGCTCCTTCAATATCAGTTAACGTCGTCAGTAGAGCGCGGCGACTGAAG	pck-upstream
Neo-F	CGACGTTAACTGATATTGAAGGA	Cloning of PtrpC-neo
Neo-R	TCAGAAGAACTCGTCAAGAA	Cloning of PtrpC-neo
Dpck1-3’-F	GCGCATCGCCTTCTATCGCCTTCTTGACGAGTTCTTCTGAGTCAGGTCGACTATATGCCGTC	pck-downstream
Dpck1-3’-R	CAAGTCATGTGATTGTAATCGACCGACGGAATTGAGGATGACGTTCTCCAGAACGGAGC	pck-downstream
Dpdc-5’-F	TGTGGAGTGGGCGCTTACACAGTACACGAGGACTTGGTAAACCGAAAGCTGGGGAA	pdc-upstream
Dpdc-5’-R	GTCTGTTGTTGGCGATGTTTG	pdc-upstream
DcbbM-F	CTCCTTGTGACCACAAACATCGCCAACAACAGACATGGACCAGTCGAGCCGGTAC	Cloning of cbbM
DcbbM-R	AGTCGATCGTGTTGAGTTGGGACGTCCGGTACTATCATCAGGCCGGCAGCGCCGAGC	Cloning of cbbM
Dpdc-3’-F	GTACCGGACGTCCCAACTCAAC	pdc-downstream
Dpdc-3’-R	CATGTGATTGTAATCGACCGACGGAATTGAGGATAAGAGCCGCTGCAGATGGACTC	pdc-downstream
Dldh-5’-F	AGATGTGGAGTGGGCGCTTACACAGTACACGAGGACTTGTGACAAATACCAGAGTCTAG	ldh-upstream
Dldh-5’-R	CTTGAATCCGTAAAGGTAATAAA	ldh-upstream
Dprk-F	CGAGTTATTTATTACCTTTACGGATTCAAGATGGCGGTCTGCACCGTGTAC	Cloning of prk
Dprk-R	GATGGCGTCGCTGTCGGTGACTCAGGCCTTGGCGGCGGTGGC	Cloning of prk
Dldh-3’-F	GTCACCGACAGCGACGCCATC	ldh-downstream
Dldh-3’-R	AAGTCATGTGATTGTAATCGACCGACGGAATTGAGGATGTCGCCCGCTCCAGACCCAG	ldh-downstream
pho-5’-F	TGTGGAGTGGGCGCTTACACAGTACACGAGGACTTGCCCTGAGCAGCGCGAACC	Pho13-upstream
pho-5’-R	GCTCCTTCAATATCAGTTAACGTCGTTAGTCCGTGTTGGTGGCGAGG	Pho13-upstream
Nat-F	CGACGTTAACTGATATTGAAG	Cloning of PtrpC-nat
Nat-R	CTATTATCAGGGGCACGGCATGCTCATG	Cloning of PtrpC-nat
pho-3’-F	CTACATGAGCATGCCGTGCCCCTGATAATAGCTCTGTAGCGTTACTTCGCCG	Pho13-downstream
pho-3’-R	CATGTGATTGTAATCGACCGACGGAATTGAGGATCTGCCACTGCAGTCGGCACG	Pho13-downstream
PCR analysis of gene disruption
pck-out-F	ACACGTGACGCAGAGGAGGAA	Detecting pck disruption
pck-out-R	GTACTCGGTACCCAAGATGACCAT	Detecting pck disruption
pdc-out-F	GTGACCACAAACATCGCCAACAA	Detecting pdc disruption
pdc-out-R	ATCGTGTTGAGTTGGGACGT	Detecting pdc disruption
ldh-out-F	GTGACGGATTCGATCATTCTA	Detecting ldh disruption
ldh-out-R	GCCGACCCTCGAGACCGTCAT	Detecting ldh disruption
pho-out-F	GTCCAGGGAGGATTACCTCAA	Detecting Pho13 disruption
pho-out-R	GTCCTCTTGGATCGGGAGAT	Detecting Pho13 disruption
RT-qPCR analysis of copy number
actin-F	TGCCCATCTACGAGGGTTTC	Detecting actin gene
actin-R	TTGATGTCACGGACAATTTCAC	Detecting actin gene
qprk-F	GCCCGACTTTGACGCCTAC	Detecting prk
qprk-R	GAACTTGACGCCCTCCTTCTG	Detecting prk
qcbbM-F	GGGCGAGTACGTCTTAGAAAC	Detecting cbbM
qcbbM-R	CGGTGGTAATGGAGGAAGTTG	Detecting cbbM
qgal-F	CAAAGTATTTCAACGTTTGT	Detecting gal-2
qgal-R	TGACAATGGATGTTTCAAAGG	Detecting gal-2
